# Supplementary material for: Continental scale patterns and predictors of fern richness and phylogenetic diversity
Source: Front Genet. 2015 Apr 14;6:132. doi: 10.3389/fgene.2015.00132 (PMC4396410; doi:10.3389/fgene.2015.00132)
Supplement: Supplementary file 1 [file DataSheet1.ZIP]

Archive with 4 entries (3 files):
- Supplemental Data/
- Supplemental Data/Figures.pdf
- Supplemental Data/Figure_Captions.pdf
- Supplemental Data/Table.pdf
